# Supplementary material for: Magnesium Sulfate as an Adjuvant to Local Anesthetic in Erector Spinae Plane Block: A Systematic Review of Randomized Controlled Trials
Source: Life (Basel). 2026 Apr 25;16(5):726. doi: 10.3390/life16050726 (PMC13208695; doi:10.3390/life16050726)
Supplement: Supplementary file 1 [file life-16-00726-s001.zip]

Archive with 5 entries (5 files):
- Supplementary Table S1. PICO framework and full electronic search strategies.pdf
- Supplementary Table S2. Prisma 2020 checklist.pdf
- Supplementary Table S3. Full-text records assessed for eligibility and reasons for exclusion.pdf
- Supplementary Table S4. RoB 2 domain-level judgments by outcome.pdf
- Supplementary Table S5. Protocol variability matrix across included trials.pdf
